# Supplementary material for: Analyzing Hedgehog pathway-related genes: insights into breast cancer tumor microenvironment and prognostic implications
Source: Front Immunol. 2025 Dec 1;16:1649358. doi: 10.3389/fimmu.2025.1649358 (PMC12702891; doi:10.3389/fimmu.2025.1649358)
Supplement: Supplementary Table 1 — Genes Associated with Hedgehogs. This supplementary table provides information about genes associated with the Hedgehog pathway. [file Table1.xlsx]

## Sheet: Sheet1
HRGs
ACHE
AMOT
CDK5R1
CDK6
CELSR1
CNTFR
CRMP1
DPYSL2
ETS2
GLI1
ADGRG1
HEY1
HEY2
L1CAM
LDB1
MYH9
NF1
NKX6-1
NRCAM
NRP1
NRP2
OPHN1
PLG
PML
PTCH1
RASA1
RTN1
SCG2
SHH
SLIT1
THY1
TLE1
TLE3
UNC5C
VEGFA
VLDLR
DHH
GLI2
PTHLH
GRK2
PIK3R1
LRPAP1
AKT1
ARRB2
PIK3CA
GAS1
TGFB2
LRP2
IHH
STIL
CDON
HHAT
HHIP
SMO
BOC
PTCH2
CSNK1A1L
CSNK1A1
CSNK1D
CSNK1E
CSNK1G2
CSNK1G3
FBXW11
STK36
GLI3
GSK3B
BMP8A
WNT16
SUFU
RAB23
CSNK1G1
WNT4
PRKACA
PRKACB
PRKACG
PRKX
BMP2
BMP4
BMP5
BMP6
BMP7
BMP8B
WNT1
WNT2
WNT3
WNT5A
WNT6
WNT7A
WNT7B
WNT8A
WNT8B
WNT10B
WNT11
WNT2B
WNT9A
WNT9B
ZIC2
WNT10A
WNT5B
BTRC
WNT3A
SSPOP
SAP18
XPO1
MTSS1
SPOP
SIN3B
SAP30
PIAS1
GNAI2
GNAI3
GNAO1
LGALS3
GNAZ
GNG2
GNB1
GNAI1
MAP2K1
PRKCD
RBBP4
IFT88
HDAC1
RBBP7
HDAC2
CREBBP
SIN3A
IFT172
FOXA2
KIF3A
KIF7
BMAL1
EVC2
GRK3
EVC
GPR161
SPOPL
ARRB1
SMURF1
CCND1
BCL2
SMURF2
FBXL17
CUL3
CCND2
PSMB1
PSMC4
PSMA4
PSME4
ERLEC1
SEL1L
DERL2
PSMC5
PSME1
PSMD5
PSMD8
PSMC6
PSMA3
PSMC1
PSMB5
PSMA6
PSME2
PSMA7
PSMD10
PSMD7
PSMA2
PSMD3
PSMD11
PSMD9
PSMD14
PSMF1
PSMB2
SEM1
PSMA1
PSME3
OS9
PSMB7
DISP2
PSMB6
PSMA5
RPS27A
UBC
ADAM17
PSMA8
PSMD4
PSMB4
PSMC2
SYVN1
PSMD6
VCP
PSMC3
UBB
PSMD1
PSMD2
SCUBE2
GPC5
NOTUM
P4HB
PSMD13
PSMD12
PSMB8
PSMB10
UBA52
PSMB11
PSMB9
PSMB3
PRKAR2B
FUZ
MKS1
OFD1
CUL1
TUBA3D
TULP3
ADCY2
ITCH
GNAS
RBX1
IFT52
TUBB1
RPGRIP1L
TUBB4A
PRKAR1A
SKP1
PRKAR2A
IFT57
WDR35
ADCY7
TUBA1B
TTC21B
TUBA4A
ADCY4
NUMB
TUBB2A
TUBB2B
ADCY3
ADCY10
ADCY8
WDR19
ADCY9
IFT122
INTU
ADCY1
TUBA1A
TUBA1C
ADCY5
ADCY6
TUBB6
DYNC2H1
IFT140
PRKAR1B
TUBB4B
TUBA3C
TUBB3
IQCE
CDC73
DZIP1
ULK3
GAS8
EFCAB7
KIF27
GLI4
DISP3
DZIPI
MOSMO
