# Supplementary material for: Analyzing Hedgehog pathway-related genes: insights into breast cancer tumor microenvironment and prognostic implications
Source: Front Immunol. 2025 Dec 1;16:1649358. doi: 10.3389/fimmu.2025.1649358 (PMC12702891; doi:10.3389/fimmu.2025.1649358)
Supplement: Supplementary Table 2 — Differential Expression Table. [file Table2.xlsx]

## Sheet: SheetName
cancertype	symbol	tumor	normal	fc	pval	fdr	n_tumor	entrez	n_normal
BLCA	BCL2	208.486	573.802	0.363452	1.19619e-08	1.5682e-05	19	596	19
BLCA	BMP5	52.8531	217.677	0.243153	0.0379854	0.113131	19	653	19
BLCA	PSMB8	2334.1	1666.61	1.40048	0.186274	0.335539	19	5696	19
BLCA	PSME2	3229.59	1946.79	1.65889	0.0336131	0.104209	19	5721	19
BRCA	BCL2	1840.33	2258.46	0.81487	0.00421136	0.00768659	114	596	114
BRCA	BMP5	7.84559	57.2708	0.138495	1.00656e-16	1.04829e-15	114	653	114
BRCA	PSMB8	1595.5	1065.02	1.49805	1.95864e-06	5.6206e-06	114	5696	114
BRCA	PSME2	2345.11	1120.01	2.09373	1.1293e-14	8.88475e-14	114	5721	114
COAD	BCL2	214.838	532.236	0.403763	5.7574e-11	3.50617e-09	26	596	26
COAD	BMP5	17.2892	119.927	0.144878	1.58205e-09	4.49915e-08	26	653	26
COAD	PSMB8	3135.74	3192.36	0.982265	0.880049	0.907446	26	5696	26
COAD	PSME2	2972.81	2813.72	1.05654	0.698973	0.757654	26	5721	26
ESCA	BCL2	327.739	443.176	0.73958	0.45236	0.615213	11	596	11
ESCA	BMP5	24.0501	25.5963	0.939829	0.896975	0.941325	11	653	11
ESCA	PSMB8	1648.39	727.83	2.26462	0.00114308	0.0280654	11	5696	11
ESCA	PSME2	1302.89	496.087	2.62601	0.0047338	0.056613	11	5721	11
HNSC	BCL2	204.565	338.322	0.604763	0.00629244	0.0179327	43	596	43
HNSC	BMP5	2.64654	12.0516	0.226023	0.0147898	0.036112	43	653	43
HNSC	PSMB8	2627.46	1815.85	1.44693	0.0313647	0.0671401	43	5696	43
HNSC	PSME2	2147.19	1661.57	1.29225	0.0759987	0.137729	43	5721	43
KICH	BCL2	1997.26	1030.84	1.93741	2.3302e-05	0.000116384	25	596	25
KICH	BMP5	12.8573	19.7035	0.654291	0.574611	0.643176	25	653	25
KICH	PSMB8	2432.2	1304.25	1.86476	0.000255942	0.000901239	25	5696	25
KICH	PSME2	1944.21	1372.66	1.41635	0.000605214	0.00186653	25	5721	25
KIRC	BCL2	2528.53	1306.51	1.93526	7.44592e-12	4.35776e-11	72	596	72
KIRC	BMP5	8.41273	35.593	0.238498	6.08021e-07	1.77976e-06	72	653	72
KIRC	PSMB8	3370.57	1047.39	3.21787	2.18869e-20	4.87506e-19	72	5696	72
KIRC	PSME2	1888.67	1297.34	1.45577	9.95753e-06	2.4971e-05	72	5721	72
KIRP	BCL2	1394.68	1103.05	1.26436	0.041814	0.0835394	32	596	32
KIRP	BMP5	1.53841	29.5702	0.0552206	2.7689e-05	0.000183199	32	653	32
KIRP	PSMB8	2730.71	1036.58	2.6342	1.26942e-08	3.13912e-07	32	5696	32
KIRP	PSME2	1782.49	1216.74	1.46494	0.000604982	0.00241267	32	5721	32
LIHC	BCL2	171.572	156.363	1.09721	0.574147	0.64775	50	596	50
LIHC	BMP5	4.69595	37.6811	0.12694	1.42564e-13	1.02615e-11	50	653	50
LIHC	PSMB8	2563.16	2341.58	1.09462	0.410558	0.493841	50	5696	50
LIHC	PSME2	4637.86	3618.11	1.28184	0.0344896	0.0697717	50	5721	50
LUAD	BCL2	431.4	339.03	1.27237	0.292118	0.357272	58	596	58
LUAD	BMP5	130.137	275.756	0.472122	7.21239e-08	3.63377e-07	58	653	58
LUAD	PSMB8	2416.93	2037.02	1.1865	0.0298054	0.0495672	58	5696	58
LUAD	PSME2	2538.57	1792.95	1.41584	1.7352e-05	5.7016e-05	58	5721	58
LUSC	BCL2	955.536	413.067	2.31295	0.0258357	0.0407692	51	596	51
LUSC	BMP5	45.5771	321.542	0.142012	6.26608e-21	2.63958e-19	51	653	51
LUSC	PSMB8	1697.16	2217.34	0.765413	0.0016271	0.00321299	51	5696	51
LUSC	PSME2	2327.67	2033.39	1.14472	0.18364	0.234239	51	5721	51
PRAD	BCL2	527.656	1025.83	0.514415	1.01092e-08	2.08393e-07	52	596	52
PRAD	BMP5	51.0097	242.319	0.210832	0.000266293	0.00114293	52	653	52
PRAD	PSMB8	1014.46	1137.55	0.8918	0.153836	0.240106	52	5696	52
PRAD	PSME2	1661.87	1495.27	1.11141	0.112643	0.187459	52	5721	52
STAD	BCL2	283.792	564.023	0.503245	6.884e-05	0.000910152	32	596	32
STAD	BMP5	7.28115	40.5668	0.181503	0.000426579	0.00345065	32	653	32
STAD	PSMB8	3305.92	2269.6	1.45659	0.013457	0.0432688	32	5696	32
STAD	PSME2	1814.18	1522.6	1.19149	0.329249	0.455202	32	5721	32
THCA	BCL2	1395.86	3940.38	0.354261	6.09418e-24	3.88297e-21	59	596	59
THCA	BMP5	2.65254	12.176	0.224222	7.13282e-12	9.85917e-11	59	653	59
THCA	PSMB8	2097.4	1293.87	1.62098	0.000566854	0.00152812	59	5696	59
THCA	PSME2	2029.07	1615.34	1.25611	0.0836936	0.132196	59	5721	59
