# Supplementary material for: Analyzing Hedgehog pathway-related genes: insights into breast cancer tumor microenvironment and prognostic implications
Source: Front Immunol. 2025 Dec 1;16:1649358. doi: 10.3389/fimmu.2025.1649358 (PMC12702891; doi:10.3389/fimmu.2025.1649358)
Supplement: Supplementary Table 3 — Network of mRNA-RBP Interactions (Nodes listed in Supplementary Material). [file Table3.csv]

node1	node2
BCL2	ALYREF
BCL2	CELF2
BCL2	CHTOP
BCL2	CPSF2
BCL2	CPSF6
BCL2	CSTF2
BCL2	CSTF2T
BCL2	CTCF
BCL2	DDX3X
BCL2	DHX36
BCL2	EIF3A
BCL2	EIF3D
BCL2	EIF3G
BCL2	ELAVL1
BCL2	ELAVL3
BCL2	EWSR1
BCL2	FIP1L1
BCL2	FMR1
BCL2	FUS
BCL2	G3BP1
BCL2	GRSF1
BCL2	HDLBP
BCL2	HNRNPA2B1
BCL2	HNRNPC
BCL2	HNRNPK
BCL2	HNRNPL
BCL2	IGF2BP1
BCL2	IGF2BP3
BCL2	ILF3
BCL2	LIN28B
BCL2	MOV10
BCL2	MSI1
BCL2	MSI2
BCL2	NUDT16L1
BCL2	NUDT21
BCL2	NXF1
BCL2	PTBP1
BCL2	RBFOX2
BCL2	RBM10
BCL2	RBM15
BCL2	RBM15B
BCL2	RBM4
BCL2	RBM7
BCL2	RBMX
BCL2	RBPMS
BCL2	RNPS1
BCL2	SCAF4
BCL2	SCAF8
BCL2	TARDBP
BCL2	U2AF1
BCL2	U2AF2
BCL2	UPF1
BCL2	WDR4
BCL2	YTHDC1
BCL2	YTHDF1
BCL2	YTHDF2
BCL2	YTHDF3
BMP5	CTCF
BMP5	ELAVL1
BMP5	IGF2BP3
BMP5	RBM20
BMP5	SRSF3
PSME2	ALYREF
PSME2	BCLAF1
PSME2	DDX3X
PSME2	DDX54
PSME2	EIF3A
PSME2	HNRNPA2B1
PSME2	HNRNPK
PSME2	LIN28B
PSME2	PCBP2
PSME2	PRPF4
PSME2	PRPF8
PSME2	PTBP1
PSME2	RBFOX2
PSME2	RBM10
PSME2	RBM15
PSME2	RBM15B
PSME2	RBM5
PSME2	RBMX
PSME2	RNPS1
PSME2	RPS3
PSME2	SCAF4
PSME2	SF3A3
PSME2	SF3B4
PSME2	SND1
PSME2	SOX2
PSME2	SRSF1
PSME2	SRSF7
PSME2	TARDBP
PSME2	TIA1
PSME2	U2AF1
PSME2	U2AF2
PSME2	YBX1
