# Supplementary material for: Analyzing Hedgehog pathway-related genes: insights into breast cancer tumor microenvironment and prognostic implications
Source: Front Immunol. 2025 Dec 1;16:1649358. doi: 10.3389/fimmu.2025.1649358 (PMC12702891; doi:10.3389/fimmu.2025.1649358)
Supplement: Supplementary Table 4 — Nodes in the Network of mRNA-Transcription Factor Interactions (See Supplementary Material for details). [file Table4.csv]

node1	node2
BCL2	AR
BCL2	ATF3
BCL2	BATF
BCL2	BCL6
BCL2	BHLHE40
BCL2	BRD2
BCL2	BRD4
BCL2	CDK7
BCL2	CDK8
BCL2	CDK9
BCL2	CDX2
BCL2	CEBPA
BCL2	CEBPB
BCL2	CREB1
BCL2	CTCF
BCL2	E2F1
BCL2	E2F6
BCL2	EBF1
BCL2	EGR1
BCL2	EP300
BCL2	ERG
BCL2	ETV1
BCL2	FLI1
BCL2	FOS
BCL2	FOSL1
BCL2	FOSL2
BCL2	FOXA1
BCL2	FOXA2
BCL2	GABPA
BCL2	GATA1
BCL2	GATA3
BCL2	GRHL2
BCL2	GRHL3
BCL2	HDAC2
BCL2	HDAC6
BCL2	JUN
BCL2	JUNB
BCL2	JUND
BCL2	MAX
BCL2	MAZ
BCL2	MED12
BCL2	MXI1
BCL2	MYB
BCL2	NFE2
BCL2	NFIC
BCL2	NIPBL
BCL2	NOTCH1
BCL2	NR2F2
BCL2	NRIP1
BCL2	PAX5
BCL2	PGR
BCL2	POLR2A
BCL2	POU2F2
BCL2	PPARG
BCL2	RAD21
BCL2	RNF2
BCL2	RUNX3
BCL2	SPI1
BCL2	STAT5A
BCL2	TBP
BCL2	TCF12
BCL2	TCF3
BCL2	TFAP2C
BCL2	USF1
BCL2	USF2
BCL2	WDR5
BCL2	ZBTB7A
BCL2	ZEB1
PSMB8	ATF1
PSMB8	BCL11A
PSMB8	BHLHE40
PSMB8	BRD2
PSMB8	BRD4
PSMB8	CBFB
PSMB8	CDK7
PSMB8	CDK9
PSMB8	CEBPB
PSMB8	CREB1
PSMB8	CREBBP
PSMB8	CTCF
PSMB8	E2F1
PSMB8	E2F6
PSMB8	EBF1
PSMB8	EP300
PSMB8	ERG
PSMB8	ETS1
PSMB8	FLI1
PSMB8	FOXA1
PSMB8	FOXP1
PSMB8	GABPA
PSMB8	GATA1
PSMB8	HDAC1
PSMB8	HDAC2
PSMB8	IRF1
PSMB8	IRF2
PSMB8	IRF4
PSMB8	KDM4A
PSMB8	KLF4
PSMB8	KLF5
PSMB8	KMT2A
PSMB8	MAX
PSMB8	MAZ
PSMB8	MXI1
PSMB8	NOTCH1
PSMB8	PAX5
PSMB8	POLR2A
PSMB8	PRDM1
PSMB8	RAD21
PSMB8	RNF2
PSMB8	SIN3A
PSMB8	SMC1A
PSMB8	SMC3
PSMB8	SP1
PSMB8	SPI1
PSMB8	SRF
PSMB8	STAG1
PSMB8	STAT1
PSMB8	STAT2
PSMB8	TBP
PSMB8	TCF3
PSMB8	WDR5
PSMB8	YY1
PSMB8	ZBTB7A
PSMB8	ZNF263
PSMB8	ZNF384
PSME2	ARNT
PSME2	BCL3
PSME2	BCL6
PSME2	BMI1
PSME2	BRD2
PSME2	BRD4
PSME2	CDK9
PSME2	CEBPA
PSME2	CEBPB
PSME2	CLOCK
PSME2	CREBBP
PSME2	CTCF
PSME2	CTCFL
PSME2	E2F1
PSME2	E2F6
PSME2	EBF1
PSME2	EGLN2
PSME2	EGR1
PSME2	ELF1
PSME2	ELK1
PSME2	ELK3
PSME2	EP300
PSME2	ERG
PSME2	ETS1
PSME2	ETV1
PSME2	FLI1
PSME2	GABPA
PSME2	GATA1
PSME2	GATA3
PSME2	GMEB2
PSME2	HDAC1
PSME2	HDAC2
PSME2	HNF4A
PSME2	HNF4G
PSME2	IRF1
PSME2	KLF1
PSME2	KLF4
PSME2	KLF5
PSME2	KLF9
PSME2	MAX
PSME2	MAZ
PSME2	MECOM
PSME2	MITF
PSME2	MNT
PSME2	MXI1
PSME2	MYB
PSME2	MYC
PSME2	NFIC
PSME2	NFYA
PSME2	NFYB
PSME2	NOTCH1
PSME2	NR2C2
PSME2	NR2F2
PSME2	PAX5
PSME2	PHF8
PSME2	POLR2A
PSME2	PPARG
PSME2	RAD21
PSME2	RBPJ
PSME2	RFX5
PSME2	RNF2
PSME2	RUNX1
PSME2	RUNX1T1
PSME2	RUNX3
PSME2	SIN3A
PSME2	SMC1A
PSME2	SMC3
PSME2	SP1
PSME2	SP4
PSME2	SPI1
PSME2	SRF
PSME2	STAG1
PSME2	STAT1
PSME2	TBP
PSME2	TCF3
PSME2	TFAP2A
PSME2	TFAP2C
PSME2	TFDP1
PSME2	USF1
PSME2	USF2
PSME2	VEZF1
PSME2	WDR5
PSME2	YY1
PSME2	ZBTB7A
PSME2	ZNF263
PSME2	ZNF384
