# Supplementary material for: Analyzing Hedgehog pathway-related genes: insights into breast cancer tumor microenvironment and prognostic implications
Source: Front Immunol. 2025 Dec 1;16:1649358. doi: 10.3389/fimmu.2025.1649358 (PMC12702891; doi:10.3389/fimmu.2025.1649358)
Supplement: Supplementary Table 5 — Immunological Correlations of 4 Genes. [file Table5.csv]

	correlation	Pvalue	immu_cell	gene
1	0.00297134213074653	0.917357046535538	PSMB8	ADORA2A
2	0.119950159250402	2.62230428800247e-05	BCL2	ADORA2A
3	-0.0291099797620401	0.309260468972051	BMP5	ADORA2A
4	0.00744341937597963	0.79491175932627	PSME2	ADORA2A
5	0.243464417903563	0	PSMB8	BTLA
6	-0.048894261818559	0.0875482236387091	BCL2	BTLA
7	-0.0194867099009676	0.496145720215591	BMP5	BTLA
8	0.196249232321546	4.49462689289248e-12	PSME2	BTLA
9	0.250439048922085	0	PSMB8	BTN2A1
10	-0.0199111960993075	0.486808032724721	BCL2	BTN2A1
11	0.0297320643989668	0.299031209880831	BMP5	BTN2A1
12	-0.00895817688289782	0.754403870974198	PSME2	BTN2A1
13	0.502479111285537	0	PSMB8	BTN2A2
14	-0.028710008886036	0.315957978973398	BCL2	BTN2A2
15	0.0360252465206743	0.208226009511512	BMP5	BTN2A2
16	0.272555389432461	0	PSME2	BTN2A2
17	0.563893376564104	0	PSMB8	BTN3A1
18	-0.0510729183484195	0.0743100528351941	BCL2	BTN3A1
19	0.0157477291610293	0.582342740853433	BMP5	BTN3A1
20	0.251516596839299	0	PSME2	BTN3A1
21	-0.00588414203360856	0.837194065484724	PSMB8	BTNL3
22	-0.092138452321752	0.00126210764090517	BCL2	BTNL3
23	-0.0129301557981608	0.651587962878734	BMP5	BTNL3
24	-0.0313819685497443	0.273004199180114	PSME2	BTNL3
25	-0.164709986340444	6.97640012425893e-09	PSMB8	BTNL9
26	0.0490755549134466	0.0863786897330874	BCL2	BTNL9
27	0.0214739401222751	0.453263571928273	BMP5	BTNL9
28	-0.240512171801485	0	PSME2	BTNL9
29	-0.0733250488762191	0.0103455301492952	PSMB8	CD160
30	0.0996047220031239	0.000488462204134565	BCL2	CD160
31	0.0349261044689716	0.222450225347863	BMP5	CD160
32	-0.109885416622703	0.000118597540395449	PSME2	CD160
33	-0.0778036685116252	0.00650583635503099	PSMB8	CD200
34	-0.0326341662191578	0.254314429239381	BCL2	CD200
35	0.0512325861848268	0.0734078810418601	BMP5	CD200
36	-0.179836258166177	2.42297293340243e-10	PSME2	CD200
37	0.362252491507543	0	PSMB8	CD244
38	-0.109635438885406	0.000122935191867679	BCL2	CD244
39	-0.0288537307064036	0.313540491180546	BMP5	CD244
40	0.272979250847233	0	PSME2	CD244
41	0.40596445015792	0	PSMB8	CD27
42	-0.111588872484655	9.26607808640068e-05	BCL2	CD27
43	-0.0156047084335019	0.585773782736243	BMP5	CD27
44	0.33647160427306	0	PSME2	CD27
45	0.216177536220934	2.17603712826531e-14	PSMB8	CD28
46	-0.0713175616729156	0.0126426212699684	BCL2	CD28
47	-0.029342371478734	0.305412426426337	BMP5	CD28
48	0.155038407960102	5.11928166524456e-08	PSME2	CD28
49	0.374077263965279	0	PSMB8	CD40
50	-0.167491683654554	3.84577192313884e-09	BCL2	CD40
51	-0.0166492434348751	0.560934364925639	BMP5	CD40
52	0.274379824139925	0	PSME2	CD40
53	0.251447732574337	0	PSMB8	CD40LG
54	-0.0646262895699421	0.0238710278457104	BCL2	CD40LG
55	-0.0151065452491632	0.597797173488598	BMP5	CD40LG
56	0.195876060858259	4.94071450418687e-12	PSME2	CD40LG
57	0.118339064217148	3.36655820087906e-05	PSMB8	CD47
58	-0.0445840592382335	0.119302068962394	BCL2	CD47
59	-0.0271550893763547	0.342891737993814	BMP5	CD47
60	0.0456378475228806	0.110809382815501	PSME2	CD47
61	0.391760945614797	0	PSMB8	CD48
62	-0.091851873628231	0.00130723063576621	BCL2	CD48
63	-0.0320621308403412	0.262739096746292	BMP5	CD48
64	0.33131477239318	0	PSME2	CD48
65	0.186121921692825	5.4900528567714e-11	PSMB8	CD70
66	-0.156337413625399	3.9444015165202e-08	BCL2	CD70
67	-0.00910630692569318	0.750476556014626	BMP5	CD70
68	0.157147951586986	3.34854242112215e-08	PSME2	CD70
69	0.271970801391931	0	PSMB8	CD80
70	-0.144596836662909	3.85028234628493e-07	BCL2	CD80
71	-0.0599184441046752	0.036231989472844	BMP5	CD80
72	0.218916834452193	9.99200722162641e-15	PSME2	CD80
73	0.416855315728065	0	PSMB8	CD86
74	-0.198739292760055	2.37831976335201e-12	BCL2	CD86
75	-0.0663677140781616	0.0203296268380231	BMP5	CD86
76	0.336840346768103	0	PSME2	CD86
77	0.358287049705634	0	PSMB8	CD96
78	-0.0979845747751425	0.000603560317702811	BCL2	CD96
79	-0.0297705965505208	0.298405110058559	BMP5	CD96
80	0.29816318381166	0	PSME2	CD96
81	0.0773794390122554	0.00680473512284707	PSMB8	CEACAM1
82	-0.132442959436156	3.39147666572615e-06	BCL2	CEACAM1
83	-0.0019543857209457	0.94558675551526	BMP5	CEACAM1
84	-0.0157250198453528	0.582886906956005	PSME2	CEACAM1
85	0.0598913812400034	0.0363164329254846	PSMB8	HHLA2
86	-0.0840931172013836	0.00326251023103441	BCL2	HHLA2
87	-0.0122626712764597	0.668472732273368	BMP5	HHLA2
88	0.0494678744513155	0.0838909475987706	PSME2	HHLA2
89	0.42483956027358	0	PSMB8	ICOS
90	-0.151962354064498	9.41033699852767e-08	BCL2	ICOS
91	-0.0291362928556137	0.308823165830561	BMP5	ICOS
92	0.334754156657455	0	PSME2	ICOS
93	0.0567593208484929	0.0472880733794321	PSMB8	ICOSLG
94	-0.0896922122263912	0.00169815074244539	BCL2	ICOSLG
95	-0.0234066207544724	0.413641265771183	BMP5	ICOSLG
96	0.0455647027241131	0.111383038073881	PSME2	ICOSLG
97	0.347265734884776	0	PSMB8	IDO1
98	-0.144035779180108	4.27446606332538e-07	BCL2	IDO1
99	-0.0123698770297107	0.665749241661062	BMP5	IDO1
100	0.299533353914991	0	PSME2	IDO1
101	0.627477935173443	0	PSMB8	LGALS9
102	-0.231575285510986	2.22044604925031e-16	BCL2	LGALS9
103	-0.0483197770937929	0.0913387503194572	BMP5	LGALS9
104	0.505571834530937	0	PSME2	LGALS9
105	0.0785335974933428	0.00601905226160171	PSMB8	SIRPA
106	-0.239249308096639	0	BCL2	SIRPA
107	-0.0127848831345869	0.655248015151134	BMP5	SIRPA
108	-0.0638207104595763	0.0256824912420019	PSME2	SIRPA
109	0.419956354676978	0	PSMB8	TIGIT
110	-0.112559489866398	8.03795291490772e-05	BCL2	TIGIT
111	-0.0341781263755699	0.232519109699287	BMP5	TIGIT
112	0.353955010929428	0	PSME2	TIGIT
113	0.431518056270708	0	PSMB8	TMIGD2
114	-0.102462930408996	0.000333750016527024	BCL2	TMIGD2
115	-0.0133635855770907	0.640717981369092	BMP5	TMIGD2
116	0.329642552073973	0	PSME2	TMIGD2
