# Supplementary material for: Analyzing Hedgehog pathway-related genes: insights into breast cancer tumor microenvironment and prognostic implications
Source: Front Immunol. 2025 Dec 1;16:1649358. doi: 10.3389/fimmu.2025.1649358 (PMC12702891; doi:10.3389/fimmu.2025.1649358)
Supplement: Supplementary Table 6 — Correlations of the HLA Family Genes with 4 Genes. [file Table6.csv]

	correlation	Pvalue	immu_cell	gene
1	0.812235213453738	0	PSMB8	HLA-A
2	-0.169090577863493	2.71858735523267e-09	BCL2	HLA-A
3	0.0176893024375701	0.536718714427129	BMP5	HLA-A
4	0.513905399274033	0	PSME2	HLA-A
5	0.84502502089465	0	PSMB8	HLA-B
6	-0.152188666301053	9.0018404064196e-08	BCL2	HLA-B
7	-0.0262316508840232	0.359560907168585	BMP5	HLA-B
8	0.542848892080183	0	PSME2	HLA-B
9	0.798025862380452	0	PSMB8	HLA-C
10	-0.129713385508395	5.3902370282799e-06	BCL2	HLA-C
11	-0.0267357028929696	0.350400087424446	BMP5	HLA-C
12	0.530538940494592	0	PSME2	HLA-C
13	0.592484293242417	0	PSMB8	HLA-DMA
14	-0.200276176537122	1.59916524467008e-12	BCL2	HLA-DMA
15	-0.058569386896302	0.0406503274391534	BMP5	HLA-DMA
16	0.452663125049705	0	PSME2	HLA-DMA
17	0.48976934148682	0	PSMB8	HLA-DMB
18	-0.146241059752095	2.82802404383276e-07	BCL2	HLA-DMB
19	-0.0567835034135943	0.0471937276445673	BMP5	HLA-DMB
20	0.361986305666582	0	PSME2	HLA-DMB
21	0.334075202742546	0	PSMB8	HLA-DOA
22	-0.0923073627516709	0.0012361892519468	BCL2	HLA-DOA
23	-0.0348239324213112	0.223806921636881	BMP5	HLA-DOA
24	0.160717165427083	1.6117738477206e-08	PSME2	HLA-DOA
25	0.467804712755949	0	PSMB8	HLA-DOB
26	-0.157246351935269	3.28243583425092e-08	BCL2	HLA-DOB
27	-0.00603768218439138	0.833007533028199	BMP5	HLA-DOB
28	0.268027673625696	0	PSME2	HLA-DOB
29	0.474637679707277	0	PSMB8	HLA-DPA1
30	-0.104246112863266	0.000261869164828177	BCL2	HLA-DPA1
31	-0.0614852866613658	0.0316199518872824	BMP5	HLA-DPA1
32	0.328706218210045	0	PSME2	HLA-DPA1
33	0.527811878893834	0	PSMB8	HLA-DPB1
34	-0.157744376064764	2.96678357436519e-08	BCL2	HLA-DPB1
35	-0.0503363537228874	0.0785897256016272	BMP5	HLA-DPB1
36	0.391238628642154	0	PSME2	HLA-DPB1
37	0.472217947344644	0	PSMB8	HLA-DQA1
38	-0.130841241972675	4.45605228005519e-06	BCL2	HLA-DQA1
39	-0.0467640633630502	0.102267715705342	BMP5	HLA-DQA1
40	0.338404423544455	0	PSME2	HLA-DQA1
41	0.370005396755422	0	PSMB8	HLA-DQA2
42	-0.119313414132394	2.89554642072254e-05	BCL2	HLA-DQA2
43	-0.0348089760146997	0.224006015780292	BMP5	HLA-DQA2
44	0.316537339716859	0	PSME2	HLA-DQA2
45	0.481340782190041	0	PSMB8	HLA-DQB1
46	-0.144053106973628	4.26071651293825e-07	BCL2	HLA-DQB1
47	-0.0536123403145477	0.0609907697605137	BMP5	HLA-DQB1
48	0.353347206038804	0	PSME2	HLA-DQB1
49	0.339020306800734	0	PSMB8	HLA-DQB2
50	-0.08331953456861	0.00356031600014184	BCL2	HLA-DQB2
51	-0.0294860577943785	0.303049143583499	BMP5	HLA-DQB2
52	0.256975213744007	0	PSME2	HLA-DQB2
53	0.519901160567319	0	PSMB8	HLA-DRA
54	-0.158828861998074	2.37788078116807e-08	BCL2	HLA-DRA
55	-0.0605863215377175	0.0342003799941413	BMP5	HLA-DRA
56	0.384044758272103	0	PSME2	HLA-DRA
57	0.584447831401152	0	PSMB8	HLA-DRB1
58	-0.18154462451349	1.62687197047262e-10	BCL2	HLA-DRB1
59	-0.050746106797695	0.0761848583180629	BMP5	HLA-DRB1
60	0.430196033887031	0	PSME2	HLA-DRB1
61	0.459311685029617	0	PSMB8	HLA-DRB5
62	-0.115281360442077	5.36216343496321e-05	BCL2	HLA-DRB5
63	-0.0645947318392502	0.0239398498044527	BMP5	HLA-DRB5
64	0.327131505502078	0	PSME2	HLA-DRB5
65	0.619099390626505	0	PSMB8	HLA-E
66	-0.179044089037331	2.91071389213471e-10	BCL2	HLA-E
67	-0.0345866402496927	0.226980591732364	BMP5	HLA-E
68	0.354447880675468	0	PSME2	HLA-E
69	0.794165871895976	0	PSMB8	HLA-F
70	-0.229792377137187	4.44089209850063e-16	BCL2	HLA-F
71	-0.00426133898749068	0.881701705039549	BMP5	HLA-F
72	0.496862012334284	0	PSME2	HLA-F
73	0.275244344912354	0	PSMB8	HLA-G
74	-0.0536879469102877	0.0606266744467407	BCL2	HLA-G
75	-0.00390796512948458	0.891448232084783	BMP5	HLA-G
76	0.111492540577892	9.39718154326918e-05	PSME2	HLA-G
