# Supplementary material for: Analyzing Hedgehog pathway-related genes: insights into breast cancer tumor microenvironment and prognostic implications
Source: Front Immunol. 2025 Dec 1;16:1649358. doi: 10.3389/fimmu.2025.1649358 (PMC12702891; doi:10.3389/fimmu.2025.1649358)
Supplement: Supplementary Table 7 — GSEA enrichment analysis based on Hs model. [file Table7.xlsx]

## Sheet: Sheet1
ID	Description	setSize	enrichmentScore	NES	pvalue	p.adjust	qvalue	rank	leading_edge	core_enrichment
KEGG_HEDGEHOG_SIGNALING_PATHWAY	KEGG_HEDGEHOG_SIGNALING_PATHWAY	56	-0.573137	-1.38977	0.0297974	0.164365	0.136349	7376	tags=39%, list=19%, signal=32%	WNT8B/WNT2B/WNT5B/BMP7/GLI2/BMP4/GAS1/WNT9B/GLI1/DHH/PTCH1/PTCH2/WNT10B/BMP6/CSNK1A1L/WNT11/WNT1/BMP2/HHIP/WNT6/WNT8A/BMP5
KEGG_WNT_SIGNALING_PATHWAY	KEGG_WNT_SIGNALING_PATHWAY	151	-0.486087	-1.30251	0.0347368	0.186068	0.154353	10365	tags=37%, list=27%, signal=27%	CSNK2A2/WNT3A/PPP3CC/PRKCB/FZD8/NFATC1/LRP6/LRP5/NKD1/NFATC3/SFRP4/CAMK2D/DKK1/ROCK2/FZD10/NFATC2/DKK2/PLCB4/MMP7/PPP2R1B/FOSL1/AXIN2/TCF7/MYC/WNT8B/NFAT5/JUN/WNT2B/TCF7L2/WNT5B/CCND2/FZD7/PRICKLE2/FZD5/TCF7L1/PLCB1/PRKCA/DAAM2/WNT9B/FZD4/PPP3R2/MAPK10/SOX17/WNT10B/CSNK1A1L/WNT11/WNT1/FZD9/WNT6/SFRP1/CHP2/CER1/WNT8A/SFRP5/DKK4/WIF1
REACTOME_SIGNALING_BY_NOTCH	REACTOME_SIGNALING_BY_NOTCH	246	0.570283	2.18045	1e-10	3.39865e-09	2.81935e-09	2444	tags=20%, list=6%, signal=19%	H3C12/H2BC17/H3C2/H4C4/H2BC7/H2AC14/H3C3/H2AC18/H2BC13/H4C11/H2BC14/H3C7/H4C5/H2AC19/H3C10/H4C3/H4C12/H2AC4/H4C14/H2BC6/H4C2/H3C11/H2BC10/H2BC3/DLGAP5/PTCRA/H4C1/H3C13/H2BC9/H4C15/H2AC20/H3C8/H2AC7/H2BC8/H2AC8/H2BU1/NEURL1/H3C14/H3C15/H2BC4/H2BC11/H2BC5/E2F1/H4C8/H3C1/TACC3/H4C9/H2BC15/H2BC12/H2AX
REACTOME_MAPK_FAMILY_SIGNALING_CASCADES	REACTOME_MAPK_FAMILY_SIGNALING_CASCADES	326	-0.4353	-1.21286	0.0382679	0.199262	0.165298	8232	tags=28%, list=21%, signal=22%	RAPGEF2/RASA3/FYN/IL3RA/CDC42EP2/GFRA1/RASGRP4/IRS1/FGFR1/DAB2IP/PPP2R1B/CDC42EP3/ARRB1/KSR1/MYC/PDGFA/TGFA/CDC42EP5/ITGB3/LRRC7/JUN/APBB1IP/HBEGF/IL6R/AREG/PIK3R1/SPTBN1/ERBB4/CDC14A/RASGRF2/PRKCQ/BTC/EGF/KALRN/VWF/DUSP6/RGL1/DUSP9/IL17RD/PDGFRA/HGF/IRS2/FOXO1/DUSP1/FLT3LG/TEK/RAG1/PRKG2/CDC14B/SHC3/MRAS/IL2/DLG2/IL5RA/MET/SPTB/FGF1/FGF7/RASA4/SPTA1/USP17L2/EGFR/IL5/NRG1/NRG3/KIT/ANGPT1/NCAM1/FG…
REACTOME_REGULATION_OF_TP53_ACTIVITY	REACTOME_REGULATION_OF_TP53_ACTIVITY	160	0.352305	1.26227	0.0184357	0.111972	0.0928862	9370	tags=34%, list=24%, signal=26%	EXO1/AURKB/TPX2/CCNA2/AURKA/CDK1/RMI2/BRIP1/CDKN2A/BLM/DNA2/CHEK1/TAF7L/CDK5R1/CDK5/BARD1/RMI1/RFC4/POU4F1/CHEK2/RHNO1/POU4F2/RFC2/CHD4/TP73/BRCA1/MLST8/RPA3/TP53INP1/RFC3/PIP4K2C/CDK2/EHMT2/NOC2L/RBBP7/ATRIP/PIN1/CSNK2B/DAXX/RFC5/TP53RK/TAF4/RAD1/GATAD2A/HDAC1/RNF34/TAF2/RAD9A/AKT1/ZNF385A/BANP/TAF6/MEAF6/PPP2R1A/TAF11
